# Supplementary material for: Antifungal Activity of the Extract of a Macroalgae, Gracilariopsis persica, against Four Plant Pathogenic Fungi
Source: Plants (Basel). 2021 Aug 26;10(9):1781. doi: 10.3390/plants10091781 (PMC8467150; doi:10.3390/plants10091781)
Supplement: Supplementary file 1 [file plants-10-01781-s001.zip]

Archive with 1 entries (1 files):
- plants-1335982-supplementary.pdf
